# Supplementary material for: Characterization of the Glutathione S-Transferases Involved in Styrene Degradation in Gordonia rubripertincta CWB2
Source: Microbiol Spectr. 2021 Jul 28;9(1):10.1128/spectrum.00474-21. doi: 10.1128/spectrum.00474-21 (PMC8552685; doi:10.1128/spectrum.00474-21)
Supplement: SUPPLEMENTAL FILE 2 — Supplemental material. Download SPECTRUM00474-21_Supp_2_seq1.xlsx, XLSX file, 0.04 MB [file spectrum00474-21_supp_2_seq1.xlsx]

## Sheet: Table S2
Table S2: Homology search for known protein sequences of the styrene degradation pathway in Gordonia rubripertincta CWB2 and related enzymes. BlastP searches on the non-redundant protein sequence data base were performed using knwon sequences from Heine et al. 2018(1) or related enzymes as indicated. Searches were conducted for organims which showed homologous glutathione S-transferases to StyI a…
	StyA	StyB	StyC*	StyD	SytE**	StyG	StyH	StyI	StyJ	GshA	GshB	Aldh1
Aeromicrobium sp. Root495	WP_056289100.1	WP_200940188.1	-	WP_056289137.1	-	WP_200940187.1	WP_056289088.1	WP_056289087.1	WP_056289084.1	WP_082554466.1	WP_056289104.1	WP_156464863.1
Gammaproteobacteria bacterium SB0662_bin_59	-	-	-	-	-	MYE14152.1	MYE14153.1	MYE14154.1	-	-	-	-
Gordonia rubripertincta CWB2#	WP_119033959.1	WP_119033958.1	-	WP_119033930.1	-	WP_119034018.1	WP_119033947.1	WP_119033946.1	WP_119033945.1	WP_162904560.1	WP_119034019.1	WP_119033944.1
Gordonia sp. I37*	WP_079928363.1	WP_079931864.1	-	WP_079928744.1	-	WP_079929946.1	WP_079929924.1	WP_079929947.1	WP_079929931.1	WP_139765710.1	WP_079929950.1	WP_079929932.1
Gordonia sp. OPL2	WP_187588893.1	WP_187585809.1	-	WP_187585925.1	-	WP_187589565.1	WP_187589570.1	WP_187589563.1	WP_187589562.1	WP_187589566.1	WP_187589554.1	WP_187589593.1
Herbaspirillum robiniae HZ10	-	WP_088751108.1	-	WP_088751764.1	-	WP_088752494.1	-	-	WP_088750485.1	-	WP_079217299.1	WP_088751287.1
Hyphomicrobium sp. 802	-	-	-	WP_024276365.1	-	-	-	WP_197022730.1	WP_024275560.1	WP_024276379.1	-	WP_024276365.1
Kineosporia sp. A_224	-	-	-	WP_198950503.1	-	WP_198950472.1	WP_088288029.1	WP_088288030.1	WP_088288031.1	WP_158220493.1	WP_198950473.1	WP_088288032.1
Mycetohabitans endofungorum HKI456	-	WP_104076274.1	-	WP_104078373.1	-	WP_104076283.1	-	-	WP_104077916.1	-	WP_104076540.1	WP_104078253.1
Mycobacterium sp. AT1*	-	-	-	WP_079926341.1	-	WP_079927417.1	WP_079927396.1	WP_079927395.1	WP_079927394.1	WP_079927397.1	WP_079927384.1	WP_142271649.1
Neohortaea acidophila CBS113389	-	-	-	XP_033590473.1	-	XP_033592773.1	XP_033591257.1	XP_033591256.1	XP_033593881.1	-	-	XP_033590327.1
Nocardia farcinica N-29	WP_195037986.1	WP_195037964.1	-	WP_115411164.1	-	WP_195037984.1	WP_195037959.1	WP_195037958.1	WP_195037957.1	WP_195037962.1	WP_195037961.1	WP_195037956.1
Nocardioides sp. Root190	WP_056747944.1	WP_056747942.1	-	WP_056747900.1	-	WP_056747919.1	WP_056747918.1	WP_056747916.1	WP_056747914.1	WP_082605700.1	WP_200958713.1	WP_056747912.1
Panacagrimonas perspica DSM26377	WP_133882512.1	WP_133882589.1	WP_133882513.1	WP_133882417.1	WP_162851178.1	WP_133880297.1	WP_133881615.1	WP_133880752.1	WP_133880461.1	-	WP_133883521.1	WP_133883220.1
Pseudonocardia endophytica DSM44969	WP_132423275.1	WP_132423236.1	-	WP_132426540.1	-	WP_165922229.1	WP_132423254.1	WP_132423251.1	WP_132423248.1	WP_132423257.1	WP_132423106.1	WP_132423245.1
Pseudonocardia sp. SID8383	WP_161151635.1	WP_161151647.1	-	WP_202416497.1	-	WP_161151638.1	WP_161151639.1	WP_161151640.1	WP_161151641.1	WP_161151637.1	WP_161151644.1	WP_161151642.1
Pseudonocardia thermophila DSM43832	-	SHK51313.1	-	WP_073455481.1	-	WP_073455483.1	WP_073455484.1	WP_073455485.1	WP_073455486.1	WP_159444853.1	WP_073455493.1	WP_143171968.1
Ramlibacter sp. WS9*	-	WP_141512814.1	-	WP_141512095.1	-	WP_141508808.1	WP_141508806.1	WP_141508804.1	WP_141508802.1	-	WP_141513259.1	WP_199236483.1
Rhodococcus erythropolis ACN1#	WP_095973205.1	WP_095973206.1	-	WP_095973223.1	-	WP_095973209.1	WP_095973210.1	WP_095973211.1	WP_095973212.1	WP_095973207.1	WP_172436760.1	WP_095973213.1
Rhodococcus jostii DSM44719#	WP_073359522.1	WP_073359523.1	WP_073359524.1	WP_073362009.1	-	WP_083400802.1	WP_074873325.1	WP_073361530.1	WP_073369535.1	WP_073371058.1	SEE83878.1	WP_143049043.1
Rhodococcus opacus PD630*#	WP_005241476.1	WP_005241476.1	-	WP_005250821.1	-	WP_025432439.1	WP_025432438.1	WP_005241097.1	WP_005241096.1	-	WP_080578163.1	WP_143767448.1
Rhodococcus sp. ACPA1	-	WP_095870366.1	-	WP_095867902.1	-	WP_095867517.1	WP_095867516.1	WP_095867515.1	-	-	WP_095867686.1	WP_143548664.1
Rhodococcus sp. ACPA4	-	WP_095887311.1	-	WP_095888991.1	-	WP_095889113.1	WP_095889112.1	WP_095888862.1	WP_095888869.1	WP_095888863.1	WP_095889110.1	WP_143547582.1
Rhodococcus sp. ACS1	-	WP_095861005.1	-	WP_095866164.1	-	WP_095860323.1	WP_095860322.1	WP_095860331.1	WP_095860332.1	WP_095860329.1	WP_095860339.1	WP_143548873.1
Rhodococcus sp. AD45*	-	KJF24307.1	-	KJF24297.1	-	WP_084702391.1	WP_045063311.1	WP_045063292.1	WP_045063290.1	KJF19169.1	KJF19157.1	KJF19173.1
Rhodococcus sp. JVH1	WP_009475658.1	WP_009477052.1	-	WP_009475607.1	-	WP_009480809.1	WP_009760402.1	WP_009760401.1	WP_009476180.1	WP_051033841.1	WP_202803487.1	WP_157174022.1
Rhodococcus sp. OK269	WP_115964274.1	WP_115964567.1	-	WP_115962841.1	-	WP_181910466.1	WP_115964284.1	WP_115964282.1	WP_115964280.1	WP_115964290.1	WP_181910467.1	WP_115964278.1
Rhodococcus sp. WS4*	WP_141470560.1	WP_141470559.1	-	WP_141472829.1	-	WP_141468254.1	WP_141468149.1	WP_141468148.1	WP_141468146.1	WP_141468151.1	WP_141468133.1	WP_141468253.1
Rhodococcus wratislaviensis NBRC100605*	WP_037237107.1	WP_037236096.1	-	WP_037231143.1	-	WP_081792797.1	WP_063748329.1	WP_037237682.1	WP_037239200.1	WP_052033833.1	WP_037239328.1	WP_156046685.1
Sphingopyxis sp. OPL5*	-	-	-	WP_187140017.1	-	WP_187140700.1	WP_187140701.1	WP_187140702.1	WP_187140764.1	WP_187140096.1	WP_187142268.1	WP_187140765.1
Variovorax sp. PMG_232	-	RZL87771.1	-	RZL88083.1	-	RZL94142.1	RZL94143.1	RZL94144.1	RZL94145.1	-	-	RZL94179.1
Variovorax sp. WS11*	WP_106556683.1	WP_106560739.1	-	WP_106558303.1	-	WP_106554507.1	WP_106554508.1	WP_106554509.1	WP_106554510.1	-	NDZ13247.1	WP_106554511.1
Sequences from proteomic analysis from Heine et al. 2018(1) were generally used for the BlastP search
for enzymes lackig in this set, sequences were used as listed below:
*StyC was searched with protein sequences from Pseudomonas sp. Y2 (CAA04002.1) and Rhodococcus opacus 1CP (WP_065493735.1)
**StyE was searched with protein sequences from Pseudomonas sp. Y2 (CAA04004.1) and Panacagrimonas perspica (WP_162851178.1)
knwon degraders are marked as:
*Isoprene
#Styrene
(1) Heine T, Zimmerling J, Ballmann A, Kleeberg SB, Rückert C, Busche T, Winkler A, Kalinowski J, Poetsch A, Scholtissek A, Oelschlägel M, Schmidt G, Tischler D. 2018. On the Enigma of Glutathione-Dependent Styrene Degradation in Gordonia rubripertincta CWB2. Appl Environ Microbiol 84(9):e00154-18. https://doi.org/10.1128/AEM.00154-18.

## Sheet: References
Known degraders	Substrate	Reference
Rhodococcus opacus 1CP	Styrene	Oelschlägel M, Kaschabek SR, Zimmerling J, Schlömann M, Tischler D. 2015. Co-metabolic formation of substituted phenylacetic acids by styrene-degrading bacteria. Biotechnol Rep 6:20-26. https://doi.org/10.1016/j.btre.2015.01.003.
Gordonia rubripertincta CWB2
Rhodococcus opacus	Isoprene	El Khawand M, Crombie AT, Johnston A, Vavlline DV, McAuliffe JC, Latone JA, Primak YA, Lee S‐K, Whited GM, McGenity TJ, Murrell JC. 2016. Isolation of isoprene degrading bacteria from soils, development of isoA gene probes and identification of the active isoprene‐degrading soil community using DNA‐stable isotope probing. Environ Microbiol 18(8):2743-2753. https://doi.org/10.1111/1462-2920.13345.
Rhodococcus wratislaviensis
Rhodococcus opacus 1CP	Styrene	Tischler D, Eulberg D, Lakner S, Kaschabek S, van Berkel WJH, Schlömann M. 2009. Identification of a Novel Self-Sufficient Styrene Monooxygenase from Rhodococcus opacus 1CP. J Bacteriol 191(15):4996-5009. https://doi.org/10.1128/JB.00307-09.
Gordonia rubripertincta CWB2	Styrene	Heine T, Zimmerling J, Ballmann A, Kleeberg SB, Rückert C, Busche T, Winkler A, Kalinowski J, Poetsch A, Scholtissek A, Oelschlägel M, Schmidt G, Tischler D. 2018. On the Enigma of Glutathione-Dependent Styrene Degradation in Gordonia rubripertincta CWB2. Appl Environ Microbiol 84(9):e00154-18. https://doi.org/10.1128/AEM.00154-18.
Gordonia sp. I37	Isoprene	Johnston A, Crombie AT, El Khawand M, Sims L, Whited GM, McGenity TJ, Colin Murrell J. 2017. Identification and characterisation of isoprene‐degrading bacteria in an estuarine environment. Environ Microbiol 19(9):3526-3537. https://doi.org/10.1111/1462-2920.13842.
Mycobacterium sp. AT1
Rhodococcus sp. AD45	Isoprene	van Hylckama Vlieg JET, Kingma J, van den Wijngaard AJ, Janssen DB. 1998. A Glutathione S-Transferase with Activity towards cis-1,2-Dichloroepoxyethane Is Involved in Isoprene Utilization by Rhodococcus sp. Strain AD45. Appl Environ Microbiol 64(8):2800-2805. https://doi.org/10.1128/AEM.64.8.2800-2805.1998.
Ramlibacter sp. WS9	Isoprene	Larke-Mejía NL, Crombie AT, Pratscher J, McGenity TJ, Murrell JC. 2019. Novel Isoprene-Degrading Proteobacteria From Soil and Leaves Identified by Cultivation and Metagenomics Analysis of Stable Isotope Probing Experiments. Front Microbiol 10:2700. https://doi.org/10.3389/fmicb.2019.02700.
Variovorax sp. WS11
Sphingopyxis sp. OPL5
Rhodococcus sp. AD45
Rhodococcus sp. WS4
Sphingopyxis sp. OPL5	Isoprene	Larke-Mejía NL, Carrión O, Crombie AT, McGenity TJ, Murrell JC. 2020. Sphingopyxis sp. Strain OPL5, an Isoprene-Degrading Bacterium from the Sphingomonadaceae Family Isolated from Oil Palm Leaves. Microorganisms 8(10):1557. https://doi.org/10.3390/microorganisms8101557.
Variovorax sp. WS11	Isoprene	Dawson RA, Larke-Mejía NL, Crombie AT, Ul Haque MF, Murrell JC. 2020. Isoprene Oxidation by the Gram-Negative Model bacterium Variovorax sp. WS11. Microorganisms 8(3):349. https://doi.org/10.3390/microorganisms8030349.
Rhodococcus jostii RHA1	Styrene	Patrauchan MA, Florizone C, Eapen S, Gómez-Gil L, Sethuraman B, Fukuda M, Davies J, Mohn WW, Eltis LD. 2007. Roles of ring-hydroxylating dioxygenases in styrene and benzene catabolism in Rhodococcus jostii RHA1. J Bacteriol 190(1):37-47. https://doi.org/10.1128/JB.01122-07.
Rhodococcus erythropolis PTCC1767	Styrene	Arabjafari M, Fallah N, Dadvar M, Nasernejad B. 2017. Kinetic Modeling of Styrene Biodegradation by Rhodococcus erythropolis PTCC 1767: Effect of Adaptation to Styrene and Initial Biomass Concentration. Chem Engin Commun 204(2): 182-189. https://doi.org/10.1080/00986445.2016.1253007.
